# Supplementary material for: Effects of Diet on the Gut Bacterial Community of Aldrichina grahami (Diptera: Calliphoridae) across Developmental Stages
Source: Insects. 2024 Mar 7;15(3):181. doi: 10.3390/insects15030181 (PMC10970864; doi:10.3390/insects15030181)
Supplement: Supplementary file 1 [file insects-15-00181-s001.zip]

Archive with 1 entries (1 files):
- insects-2852905-supplementary.pdf
